# Supplementary material for: Phylogenetic reconsideration of Myrmekiaphila systematics with a description of the new trapdoor spider species Myrmekiaphila tigris (Araneae, Mygalomorphae, Cyrtaucheniidae, Euctenizinae) from Auburn, Alabama
Source: Zookeys. 2012 May 4;(190):95–109. doi: 10.3897/zookeys.190.3011 (PMC3349069; doi:10.3897/zookeys.190.3011)
Supplement: XML Treatment for Myrmekiaphila tigris [file zookeys.190.3011-treatment1.xml]

<!DOCTYPE tp:taxon-treatment
  PUBLIC "-//TaxonX//DTD Taxonomic Treatment Publishing DTD v0 20100105//EN" "tax-treatment-NSO.dtd">
<tp:taxon-treatment xmlns:tp="http://www.plazi.org/taxpub"><tp:treatment-meta><mixed-citation publication-type="journal"><person-group><name><surname>Bond</surname><given-names>Jason E.</given-names></name><name><surname>Hamilton</surname><given-names>Chris A.</given-names></name><name><surname>Garrison</surname><given-names>Nicole L.</given-names></name><name><surname>Ray</surname><given-names>Charles H.</given-names></name></person-group><article-title>Phylogenetic reconsideration of 
                    <italic>Myrmekiaphila</italic> systematics with a description of the new trapdoor spider species 
                    <italic>Myrmekiaphila tigris</italic> (Araneae, Mygalomorphae, Cyrtaucheniidae, Euctenizinae) from Auburn, Alabama
                </article-title><source>Zookeys</source><day>4</day><month>5</month><year>2012</year><volume>2012</volume><issue>190</issue><fpage>95</fpage><lpage>109</lpage><pub-id pub-id-type="doi">10.3897/zookeys.190.3011</pub-id></mixed-citation></tp:treatment-meta><tp:nomenclature><tp:taxon-name>
                        <tp:taxon-name-part taxon-name-part-type="genus">Myrmekiaphila</tp:taxon-name-part>
                        <tp:taxon-name-part taxon-name-part-type="species">tigris</tp:taxon-name-part>
                    <object-id xmlns:xlink="http://www.w3.org/1999/xlink" xlink:type="simple">urn:lsid:zoobank.org:act:1879EB33-3133-4A1A-96E5-5C2176A1AFB7</object-id>
								<object-id xmlns:xlink="http://www.w3.org/1999/xlink" xlink:type="simple">http://species-id.net/wiki/Myrmekiaphila_tigris</object-id>
								</tp:taxon-name><tp:taxon-authority>Bond &amp; Ray</tp:taxon-authority><tp:taxon-status xmlns:xlink="http://www.w3.org/1999/xlink" xlink:type="simple">sp. n.</tp:taxon-status><xref ref-type="fig" rid="F3">Map 1</xref><xref ref-type="fig" rid="F4">Figs 3</xref><xref ref-type="fig" rid="F5"/><xref ref-type="fig" rid="F6">11</xref><tp:nomenclature-citation-list><tp:nomenclature-citation><tp:taxon-name>Myrmekiaphila foliata</tp:taxon-name><comment> Atkinson, 1886 (misidentification): <xref ref-type="bibr" rid="B4">Bond and Platnick 2007</xref>: 9–10.</comment></tp:nomenclature-citation></tp:nomenclature-citation-list></tp:nomenclature><tp:treatment-sec sec-type="Common name: The Auburn Tiger Trapdoor Spider"><title>Common name: The Auburn Tiger Trapdoor Spider</title></tp:treatment-sec><tp:treatment-sec sec-type="Type material"><title>Type material.</title><p>Male holotype (AUMS090), female paratype (AUMS089, from Alabama, Lee County, Auburn, along Grove Hill Road, forested area across from intersec<!--PageBreak-->tion with High Point Drive, 32.5786, -85.4543, 180m, coll. J. Bond 25.i.2012; additional male paratypes (AUMS077, 081–084) from same vicinity, coll. C. Ray i.2012. Male holotype and female paratype deposited in AUMNH; additional male paratypes deposited in AUMNH, AMNH and FMNH.</p></tp:treatment-sec><tp:treatment-sec sec-type="Additional material examined"><title>Additional material examined.</title><p><bold>ALABAMA: Choctaw Co.:</bold> Silas [31.7654,  -88.3290, MYR013], 19.ii.1912 (H. Smith, CUC), 1♂. <bold>Lee Co.:</bold> Opelika [32.6454.  -85.3783, MYR133], 1.i.1985 (D. Folkerts, CDF), 1♂; 3.2km S Auburn along Wire Road [32.5776, -85.5246, MYR135], 24.ii.1974 (R. Skinner, CAU), 1♂; Auburn [32.6099, -85.4808, MYR124], (AMNH), 2♀, 1 juv., [MYR127], (N. Banks, C. Baker, MCZ), 1♀, [MYR132], 10.iv.1941 (AMNH), 3♀, [MYR137], 3.iii.1968 (W. Ivey, CAU), 1♂, [MYR139], 10.v.1975 (B. Muse, CAU), 1♀, [MYR288], 1.vi.1986 (G. Mullen, CAU), 1♀; Auburn, Grove Hill subdivision, 32.5786, -85.4543 (AUMS086–088, 091, 096–115, 117–119, 121, 123–127, 130–138), 180m, xii.2011-i.2012 (C. Ray, D. Held, J. Bond, N. Garrison, AUMNH), 41♂ 2♀, 5 juv. <bold>Macon Co.:</bold> Tuskegee National Forest, Wire Road, S Interstate 85 [32.4577,  –85.6576, MYR138], 12.xii.1975 (Weatherby, Brooks, CAU), 1♀; Tuskegee National Forest, 32.4522, -85.6378 [AUMS094–095], 30.i.2012 (C. Hamilton, AUMNH),<!--PageBreak--> 2 juv. <bold>Montgomery Co.:</bold> McGus Station [MYR140], 24.x.1915 (H. Smith, CUC), 1♂. <bold>GEORGIA: Putnam Co.:</bold> no specific locality [33.3335, -83.3499, MYR040], 23.iv.1974 (W. Merrill, FSCA) 1♂; Eatonton [33.3268, -83.3885, MYR131], 18.iv.1974 (W. Merrill, FSCA), 1♂.
                    </p></tp:treatment-sec><tp:treatment-sec sec-type="Etymology"><title>Etymology.</title><p>The specific epithet, the Latin name for tiger, is a noun taken in apposition and refers to the mascot of Auburn University.</p></tp:treatment-sec><tp:treatment-sec sec-type="Diagnosis"><title>Diagnosis.</title><p>Male palpal bulb morphology (<xref ref-type="fig" rid="F5">Figs 7, 8</xref>) is similar to <italic><tp:taxon-name>Myrmekiaphila foliata</tp:taxon-name></italic> (<xref ref-type="fig" rid="F1">Fig. 1</xref>, inset) but <italic><tp:taxon-name>Myrmekiaphila tigris</tp:taxon-name></italic> specimens have a longer sinuous embolus with an elongate sub distal tooth. Potentially sympatric <italic><tp:taxon-name>Myrmekiaphila torreya</tp:taxon-name></italic> males have two-pronged bulb whereas  <!--PageBreak--><italic><tp:taxon-name>Myrmekiaphila tigris</tp:taxon-name></italic> males have only a single prong. Males also appear to have a more robust palpal tibia with a larger retro-distal lateral ledge than in other species (<xref ref-type="fig" rid="F5">Fig. 7</xref>). Females are much more difficult to definitively recognize from other species on the basis of morphological differences, however, the spermathecal base is considerably less wide than noted for <italic><tp:taxon-name>Myrmekiaphila torreya</tp:taxon-name></italic> (<xref ref-type="bibr" rid="B4">Bond and Platnick 2007</xref>) and central bulb has a more elongate stalk (<xref ref-type="fig" rid="F5">Fig. 9</xref>). Also, male and female <italic><tp:taxon-name>Myrmekiaphila tigris</tp:taxon-name></italic> specimens tend to be larger in size than recorded for closely related <italic><tp:taxon-name>Myrmekiaphila coreyi</tp:taxon-name></italic>: <italic><tp:taxon-name>Myrmekiaphila tigris</tp:taxon-name></italic> Cl male&gt; 6.50, female 7.36; <italic><tp:taxon-name>Myrmekiaphila coreyi</tp:taxon-name></italic> Cl male &lt; 4.50, female &lt; 6.00. Specimens are phylogenetically distinct as a monophy<!--PageBreak-->letic lineage exclusive of <italic><tp:taxon-name>Myrmekiaphila torreya</tp:taxon-name></italic>, <italic><tp:taxon-name>Myrmekiaphila coreyi</tp:taxon-name></italic>, and <italic><tp:taxon-name>Myrmekiaphila foliata</tp:taxon-name></italic> (<xref ref-type="fig" rid="F2">Fig. 2</xref>). Known only from central Alabama and Georgia.
                    </p></tp:treatment-sec><tp:treatment-sec sec-type="Description"><title>Description of male holotype.</title><p><italic>Specimen preparation and condition</italic>. Specimen collected live from burrow, preserved in 80%. Pedipalp, leg I left side removed, stored in vial with specimen. <italic>General coloration</italic>. Carapace dark red 2.5YR 3/6; legs, chelicerae <!--PageBreak-->darker in color, dusky red 10R 3/4. Abdomen dark brown 7.5YR 3/2 with broad faint dusky stripes posteriorly dorsal (<xref ref-type="fig" rid="F4">Figs 3, 4</xref>), ventrum spinnerets pale yellow. <italic>Cephalothorax</italic>. Carapace 6.56 long, 5.63 wide, hirsute with thin black short setae, stout black bristles along fringe; surface smooth, pars cephalica elevated. Fringe, posterior margin with black bristles. Foveal groove deep, straight. Eyes only slight elevated. AER slightly procurved, PER slightly recurved. PME slightly larger in diameter than AME. Sternum moderately setose, STRl 3.72, STRw 3.35. Posterior sternal sigilla large, irregularly shaped, nearly contiguous, anterior sigilla pairs small, oval, marginal. Chelicerae with distinct anterior tooth row comprising 11 teeth, posterior margin with single row small denticles. Palpal endites with patch of small cuspules on proximal, inner margin, labium lacks cuspules, LBw 1.19, LBl 0.70. Rastellum consists of 4 stout spines on distinct mound. <italic>Abdomen</italic>. Setose, heavy black setae intermingled with fine black setae. <italic>Legs</italic>. Leg I: 5.85, 2.88, 4.25, 3.41, 2.84; leg IV: 6.00, 3.25. Light scopulae on tarsi, metatarsi legs I, II. Tarsus I with single, slightly staggered row of 9 trichobothria. Leg I spination pattern illustrated in <xref ref-type="fig" rid="F4">Figures 4, 5</xref>; TSp 12, TSr 10, TSrd 2. <italic>Pedipalp</italic>. Articles stout, lacking distinct spines (<xref ref-type="fig" rid="F5">figs 6, 7</xref>). PTw 1.50, PTl 3.00, Bl 1.24. Distinct, elongate ledge on distal-retrolateral aspect tibia. Embolus stout, tapering sharply towards tip, with serrations, elongate distal tooth (<xref ref-type="fig" rid="F5">Fig. 8</xref>).
                    </p><p><bold>Variation (8).</bold> Cl 6.81–10.30, 7.56±0.41; Cw 5.40–8.08, 6.08±0.30; STRl 3.80–5.25, 4.14±0.17; STRw 3.38–4.85, 3.71±0.17; LBw 1.02–1.57, 1.21±0.07; LBl 0.56–0.70, 0.64±0.02; leg I: 5.35–8.32, 6.29±0.31; 4.60–5.75, 4.73±0.16; 3.25–4.85, 3.75±0.18; 2.88–4.20, 3.14±0.16; leg IV: 5.75–8.88, 6.52±0.35; 3.09–4.45, 3.48±0.16; PTl 3.00–4.32, 3.27±0.15; PTw 1.56–2.13, 1.68±0.07; Bl 1.20–1.60, 1.30±0.04; TSp 12–21, 15.25±1.01; TSr 10–14, 11.75±0.41; TSrd 1–2, 1.88±0.13.
                    </p></tp:treatment-sec><tp:treatment-sec sec-type="Description"><title>Description of female paratype.</title><p><italic>Specimen preparation and condition</italic>. Female collected live from burrow, preserved in same manner as male holotype. Genital plate removed, cleared in trypsin, stored in microvial with specimen. <italic>Color</italic>. Carapace dark reddish gray 2.5YR 3/1; legs, chelicerae, dark reddish brown 2.5YR 3/4. Abdomen reddish black dorsally 2.5YR 2.5/1 faint dusky bands dorsally; ventrum, spinnerets pale yellow (<xref ref-type="fig" rid="F6">figs 10, 11</xref>). <italic>Cephalothorax</italic>. Carapace 7.36 long, 6.38 wide, generally glabrous, few thin setae, pars cephalica elevated. Fringe lacks setae. Foveal groove deep, slightly procurved. Eye group slightly elevated on very low mound. AER slightly procurved, PER slightly recurved. PME-AME subequal in diameter. Sternum widest at coxae II/III, moderately setose, STRl 4.60, STRw 4.08. Three pairs of sternal sigilla anterior pairs moderate size, oval, positioned marginally, posterior pair larger, irregularly shaped, nearly contiguous. Chelicerae anterior tooth row armed with 10 teeth with single posterior margin denticle row. Palpal endites with 47 cuspules concentrated at the inner promargin posterior heel; labium with 5 cuspules, LBw 1.46, LBl 0.97. Rastellum consist of 10 very stout spines positioned on distinct mound. <italic>Abdomen</italic>. Moderately setose, posterior median spinnerets reduced in size. <italic>Walking legs</italic>. Anterior two pairs noticeably more slender than posterior pairs. Leg I 16.39 long. Tarsus I with single staggered row of 10 trichobothria. Legs I, II with moderately heavy scopulae on tarsi, metatarsi. PT3s 14, TB3s 9. Rudimentary preening comb on retrolateral distal<!--PageBreak--> surface, tarsus - metatarsus joint metatarsus III, IV. <italic>Spermathecae</italic>. Two simple spermathecal bulbs, moderately elongate neck, arranged on low subtriangular base (<xref ref-type="fig" rid="F5">fig. 9</xref>).
                    </p></tp:treatment-sec><tp:treatment-sec sec-type="Variation"><title>Variation.</title><p>Females known only from three specimens.</p></tp:treatment-sec><tp:treatment-sec sec-type="Distribution"><title>Distribution and natural history.</title><p>Known from central Alabama, counties of Choctaw, Lee, Macon, and Montgomery, and the piedmont region of Georgia, Putnam County (<xref ref-type="fig" rid="F1">Map 1</xref>). The type locality comprises primarily young second growth mixed deciduous forest located at the transition from the Piedmont to Coastal Plan physiographic region. The population known from the additional material in western Alabama is located in Coastal Plain Province. Specimens were found to be presumably syntopic with <italic><tp:taxon-name>Cyclocosmia</tp:taxon-name></italic>, <italic><tp:taxon-name>Antrodiaetus</tp:taxon-name></italic>, <italic><tp:taxon-name>Ummidia</tp:taxon-name></italic>, and possibly <italic><tp:taxon-name>Myrmekiaphila torreya</tp:taxon-name></italic> (collected from the region). Male specimens were collected from swimming pools and wandering on warm, damp mornings during the months of December and January. Females were collected from 6–8 cm deep burrow, some with below-ground side chambers with a trapdoor.
                    </p></tp:treatment-sec><tp:treatment-sec sec-type="Genbank accession numbers"><title>Genbank accession numbers.</title><p>JQ708212–JQ708215</p><fig id="F3" position="float" orientation="portrait"><label>Map 1.</label><caption><p>Geographic distribution of <italic><tp:taxon-name>Myrmekiaphila tigris</tp:taxon-name></italic>. County outlines for Alabama and Georgia are shown. Lower color inset, dotted line, shows extent of distribution map.</p></caption><graphic xmlns:xlink="http://www.w3.org/1999/xlink" xlink:href="ZooKeys-190-095-g003.jpg" position="float" orientation="portrait" xlink:type="simple"/></fig><fig id="F4" position="float" orientation="portrait"><label>Figures 3, 4.</label><caption><p><italic><tp:taxon-name>Myrmekiaphila tigris</tp:taxon-name></italic> sp. n. male holotype specimen in life. <bold>3</bold> oblique view <bold>4</bold> dorsal view. Scale bar = 5mm.</p></caption><graphic xmlns:xlink="http://www.w3.org/1999/xlink" xlink:href="ZooKeys-190-095-g004.jpg" position="float" orientation="portrait" xlink:type="simple"/></fig><fig id="F5" position="float" orientation="portrait"><label>Figures 5–9.</label><caption><p><italic><tp:taxon-name>Myrmekiaphila tigris</tp:taxon-name></italic> sp. n. male holotype and female paratype. <bold>5, 6</bold> 1<sup>st</sup> walking leg of male, left side retrolateral and prolateral view <bold>7</bold> pedipalp, retrolateral view <bold>8</bold> palpal bulb <bold>9</bold> cleared spermathecae. Scale bars = 1mm.</p></caption><graphic xmlns:xlink="http://www.w3.org/1999/xlink" xlink:href="ZooKeys-190-095-g005.jpg" position="float" orientation="portrait" xlink:type="simple"/></fig><fig id="F6" position="float" orientation="portrait"><label>Figures 10, 11.</label><caption><p><italic><tp:taxon-name>Myrmekiaphila tigris</tp:taxon-name></italic> sp. n. female paratype specimen in life. <bold>10</bold> oblique view <bold>11</bold> dorsal view. Scale bar = 5mm.</p></caption><graphic xmlns:xlink="http://www.w3.org/1999/xlink" xlink:href="ZooKeys-190-095-g006.jpg" position="float" orientation="portrait" xlink:type="simple"/></fig></tp:treatment-sec><tp:treatment-sec><!--Section generated to contain objects referenced in tp:taxon-treatment.--><fig id="F1" position="float" orientation="portrait"><label>Figure 1.</label><caption><p>Line drawing of <italic><tp:taxon-name>Myrmekiaphila tigris</tp:taxon-name></italic> male pedipalp; distal aspect of palpal bulb shown for <italic><tp:taxon-name>Myrmekiaphila foliata</tp:taxon-name></italic>, <italic><tp:taxon-name>Myrmekiaphila tigris</tp:taxon-name></italic>, and <italic><tp:taxon-name>Myrmekiaphila torreya</tp:taxon-name></italic> for comparative purposes.</p></caption><graphic xmlns:xlink="http://www.w3.org/1999/xlink" xlink:href="ZooKeys-190-095-g001.jpg" position="float" orientation="portrait" xlink:type="simple"/></fig><fig id="F2" position="float" orientation="portrait"><label>Figure 2.</label><caption><p>Preferred tree topology based on Bayesian analysis of the 12S/16S mitochondrial DNA data set. Color key and three-letter identifiers (inset) refer to species defined by <xref ref-type="bibr" rid="B4">Bond and Platnick 2007</xref> along with the new species, <italic><tp:taxon-name>Myrmekiaphila tigris</tp:taxon-name></italic>, described in this study and palpal bulb condition (one-pronged vs. two-pronged). Thickened black branches indicated posterior probabilities &gt; 0.95; gray branches denote values of 0.90–0.95. Numbers at nodes are bootstrap percentages from the maximum likelihood analysis conducted in RAxML.</p></caption><graphic xmlns:xlink="http://www.w3.org/1999/xlink" xlink:href="ZooKeys-190-095-g002.jpg" position="float" orientation="portrait" xlink:type="simple"/></fig></tp:treatment-sec><ref-list><ref id="B4"><mixed-citation xmlns:xlink="http://www.w3.org/1999/xlink" xlink:type="simple"><person-group><name name-style="western"><surname>Bond</surname><given-names>JE</given-names></name><name name-style="western"><surname>Platnick</surname><given-names>NI</given-names></name></person-group> (<year>2007</year>)<article-title> A taxonomic review of the trapdoor spider genus <italic>Myrmekiaphila</italic> (Araneae, Mygalomorphae, Cyrtaucheniidae).</article-title><source>American Museum Novitates </source><volume>3596</volume>: <fpage>1</fpage>-<lpage>30</lpage>. doi: <ext-link ext-link-type="uri" xlink:href="http://dx.doi.org/10.1206/0003-0082(2007)3596[1:ATROTT]2.0.CO;2" xlink:type="simple">10.1206/0003-0082(2007)3596[1:ATROTT]2.0.CO;2</ext-link></mixed-citation></ref></ref-list></tp:taxon-treatment>
